# Supplementary material for: On the traces of tcf12: Investigation of the gene expression pattern during development and cranial suture patterning in zebrafish (Danio rerio)
Source: PLoS One. 2019 Jun 12;14(6):e0218286. doi: 10.1371/journal.pone.0218286 (PMC6561585; doi:10.1371/journal.pone.0218286)
Supplement: S2 Table — (XLSX) [file pone.0218286.s003.xlsx]

## Sheet: Tabelle1
Transcript name	Ensembl transcript ID	mRNA length	Protein size	Biotype	UniProt	In-situ hybridization probe target	Comments	tcf12 Tg promoter fragment
								driven transcript
tcf12-207	ENSDART00000161387.3	4982	726aa		A0A0R4IBL7	yes	APPRIS candidate principal isoform (longest coding sequence)	no
				Protein coding
tcf12-213	ENSDART00000174355.2	4947	713aa		A0A1L1QZH9	yes	APPRIS candidate principal isoform that appears to be conserved in fewer than three tested non-primate species.	no
				Protein coding
tcf12-209	ENSDART00000174117.2	4875	689aa		A0A1L1QZA0	yes	APPRIS candidate principal isoform that appears to be conserved in fewer than three tested non-primate species.	no
				Protein coding
tcf12-210	ENSDART00000174218.2	4447	557aa		A0A1L1QZF4	yes	Ensembl and Havana merge	yes
				Protein coding
tcf12-212	ENSDART00000174335.2	4431	520aa		A0A1L1QZS2	yes	-	yes
				Protein coding
tcf12-211	ENSDART00000174292.2	4429	551aa		A0A1L1QZR8	yes	-	yes
				Protein coding
tcf12-201	ENSDART00000009938.11	4276	533aa		Q6NSM7	yes	Ensembl and Havana merge	yes
				Protein coding
tcf12-203	ENSDART00000131282.3	2291	702aa		E9QDA6	no	APPRIS candidate principal isoform that appears to be conserved in fewer than three tested non-primate species.	no
				Protein coding
tcf12-202	ENSDART00000073766.6	1817	336aa		F1QNA6	no	-	no
				Protein coding
tcf12-205	ENSDART00000138263.2	1099	177aa		E9QBM6	no	-	no
				Protein coding
tcf12-214	ENSDART00000174369.2	749	250aa		A0A1L1QZ94	no	CDS 5' and 3' incomplete	no
				Protein coding
tcf12-204	ENSDART00000136745.2	513	54aa		E9QDJ6	no	-	no
				Protein coding
tcf12-208	ENSDART00000174049.2	1184	No protein		-	no	-	no
				Retained intron
tcf12-206	ENSDART00000140338.3	839	No protein		-	no	-	no
				Retained intron
